# Supplementary material for: SIRT1 Promotes N-Myc Oncogenesis through a Positive Feedback Loop Involving the Effects of MKP3 and ERK on N-Myc Protein Stability
Source: PLoS Genet. 2011 Jun 16;7(6):e1002135. doi: 10.1371/journal.pgen.1002135 (PMC3116909; doi:10.1371/journal.pgen.1002135)
Supplement: Dataset S1 — Genes up-regulated by SIRT1 siRNA-1 by more than 2 fold, as identified by Affymetrix gene array analysis, in neuroblastoma BE(2)-C cells 30 hours after transfection with SIRT1 siRNA-1 or control siRNA. (XLS) [file pgen.1002135.s006.xls]

## Sheet: Sheet1
Gene Symbol	Control siRNA	SIRT1 siRNA	Up-regulation by SIRT1 siRNA	Gene Name
unknown	1.838	22.77	12.3885	unknown
MKP3	1.326	10.82	8.15988	mitogen-activated protein kinase phosphatase 3
Ano3	1.849	14.43	7.80422	anoctamin 3
MKP3	3.211	24.03	7.48365	mitogen-activated protein kinase phosphatase 3
MKP3	1.993	12.44	6.24185	mitogen-activated protein kinase phosphatase 3
unknown	2.364	13.37	5.65567	unknown
C9orf150	2.256	12.16	5.39007	chromosome 9 open reading frame 150
KCNIP4	3.134	16.21	5.1723	Kv channel interacting protein 4
Egr1	2.49	12.76	5.1245	early growth response 1
HIST2H2BE	5.191	25.97	5.00289	histone cluster 2, H2be
unknown	4.024	19.49	4.84344	unknown
KIAA0125	18.48	85.53	4.62825	KIAA0125
PPAPDC1A	2.358	10.49	4.44869	phosphatidic acid phosphatase type 2 domain containing 1A
FLJ36031	12.05	53.01	4.39917	hypothetical protein FLJ36031
TRAPPC6B	4.64	20.41	4.39871	trafficking protein particle complex 6B
unknown	4.266	18.62	4.36474	unknown
unknown	2.416	10.35	4.28394	unknown
Egr1	5.989	25.05	4.18267	early growth response 1
B4GALT6	3.082	12.87	4.17586	UDP-Gal:betaGlcNAc beta 1,4- galactosyltransferase, polypeptide 6
DENND5B	2.454	10.03	4.0872	DENN/MADD domain containing 5B
PLCB1	14.91	60.36	4.04829	phospholipase C, beta 1 (phosphoinositide-specific)
GPR137C	3.853	14.73	3.823	G protein-coupled receptor 137C
unknown	3.439	13.05	3.79471	unknown
Hist1h2ac	3.02	11.06	3.66225	histone cluster 1, H2ac
dse	2.844	10.29	3.61814	dermatan sulfate epimerase
EDNRA	8.225	28.18	3.42614	endothelin receptor type A
unknown	4.428	14.74	3.32882	unknown
unknown	18.68	61.76	3.30621	unknown
SLC38A11	4.573	15.06	3.29324	solute carrier family 38, member 11
Sec24a	6.852	22.41	3.27058	SEC24 family, member A (S. cerevisiae)
March4	4.961	16.19	3.26345	membrane-associated ring finger (C3HC4) 4
Satb1	3.896	12.69	3.25719	SATB homeobox 1
EDNRA	3.222	10.47	3.24953	endothelin receptor type A
SH2B3	7.554	24.53	3.24729	SH2B adaptor protein 3
phlda1	37.95	122.9	3.23847	pleckstrin homology-like domain, family A, member 1
ELAVL4	36.77	118.9	3.23361	ELAV (embryonic lethal, abnormal vision, Drosophila)-like 4 (Hu antigen D)
SPOPL	4.866	15.69	3.22441	speckle-type POZ protein-like
RBM8A	3.952	12.7	3.21356	RNA binding motif protein 8A
Depdc1	7.926	24.92	3.14408	DEP domain containing 1
plk2	4.804	15.08	3.13905	polo-like kinase 2 (Drosophila)
CADM2	11.55	36.13	3.12814	cell adhesion molecule 2
bcar3	7.882	24.6	3.12104	breast cancer anti-estrogen resistance 3
CHODL	6.454	19.5	3.02138	chondrolectin
unknown	3.999	12.08	3.02076	unknown
NAV2	4.827	14.57	3.01844	neuron navigator 2
Maff	4.952	14.8	2.98869	v-maf musculoaponeurotic fibrosarcoma oncogene homolog F (avian)
SOX9	5.1	15.18	2.97647	SRY (sex determining region Y)-box 9
LCORL	11.21	33.16	2.95807	ligand dependent nuclear receptor corepressor-like
Hist1h1c	9.504	28.03	2.94928	histone cluster 1, H1c
SSH2	16.15	47.17	2.92074	slingshot homolog 2 (Drosophila)
unknown	10.97	31.77	2.89608	unknown
Hist1h2bc	3.469	10.02	2.88844	histone cluster 1, H2bi; histone cluster 1, H2bg; histone cluster 1, H2be; histone cluster 1, H2bf; histone cluster 1, H2bc
SOX9	4.078	11.53	2.82737	SRY (sex determining region Y)-box 9
SEC31A	13.83	38.83	2.80766	SEC31 homolog A (S. cerevisiae)
MALAT1	4.909	13.5	2.75005	metastasis associated lung adenocarcinoma transcript 1 (non-protein coding)
htr2c	4.615	12.67	2.7454	5-hydroxytryptamine (serotonin) receptor 2C
LOC729082	10.23	27.97	2.73412	hypothetical protein LOC729082
C19orf12	10.74	29.36	2.73371	chromosome 19 open reading frame 12
HMGCS1	5.368	14.67	2.73286	3-hydroxy-3-methylglutaryl-Coenzyme A synthase 1 (soluble)
IMPAD1	9.599	26.2	2.72945	inositol monophosphatase domain containing 1
unknown	4.042	11.03	2.72885	unknown
ITGB8	8.534	23.23	2.72205	integrin, beta 8
BTBD7	7.42	20.15	2.71563	BTB (POZ) domain containing 7
ELAVL4	31.82	86.37	2.71433	ELAV (embryonic lethal, abnormal vision, Drosophila)-like 4 (Hu antigen D)
LOC729082	23.29	63.15	2.71146	hypothetical protein LOC729082
STRADB	7.31	19.79	2.70725	STE20-related kinase adaptor beta
Htr2b	6.365	17.21	2.70385	5-hydroxytryptamine (serotonin) receptor 2B
hlx	4.044	10.83	2.67804	H2.0-like homeobox
Neat1	4	10.62	2.655	non-protein coding RNA 84
DKK3	18.04	47.87	2.65355	dickkopf homolog 3 (Xenopus laevis)
Pik3r1	21.83	57.83	2.64911	phosphoinositide-3-kinase, regulatory subunit 1 (alpha)
RET	52.59	138.2	2.62788	ret proto-oncogene
UBE2W	4.707	12.17	2.58551	ubiquitin-conjugating enzyme E2W (putative)
Zbtb41	4.986	12.85	2.57722	zinc finger and BTB domain containing 41
unknown	8.251	21.1	2.55727	unknown
Fam100b	11.4	29.1	2.55263	family with sequence similarity 100, member B
PPP1R13B	5.842	14.89	2.54878	protein phosphatase 1, regulatory (inhibitor) subunit 13B
UBE2W	6.223	15.78	2.53575	ubiquitin-conjugating enzyme E2W (putative)
setd7	21.28	53.77	2.52679	SET domain containing (lysine methyltransferase) 7
HCG11	5.413	13.65	2.52171	HLA complex group 11
phlda1	4.827	12.15	2.51709	pleckstrin homology-like domain, family A, member 1
sf3b3	4.348	10.94	2.5161	splicing factor 3b, subunit 3, 130kDa
HIST2H2AA4	5.279	13.24	2.50805	histone cluster 2, H2aa3; histone cluster 2, H2aa4
BTBD7	8.752	21.84	2.49543	BTB (POZ) domain containing 7
TNRC6C	11.57	28.69	2.47969	trinucleotide repeat containing 6C
YIPF6	4.997	12.37	2.47549	Yip1 domain family, member 6
RBM8A	12.16	30.06	2.47204	RNA binding motif protein 8A
Adamts1	17.42	43.04	2.47072	ADAM metallopeptidase with thrombospondin type 1 motif, 1
Hipk3	19.89	49.12	2.46958	homeodomain interacting protein kinase 3
HIST2H2AA3	16.66	41.13	2.46879	histone cluster 2, H2aa3; histone cluster 2, H2aa4
HIST2H2AA3	44.89	110.7	2.46603	histone cluster 2, H2aa3; histone cluster 2, H2aa4
IDE	14.85	36.44	2.45387	insulin-degrading enzyme
Rftn1	4.498	11.01	2.44775	raftlin, lipid raft linker 1
CDK19	4.854	11.83	2.43717	cell division cycle 2-like 6 (CDK8-like)
prsS12	26.23	63.19	2.40907	protease, serine, 12 (neurotrypsin, motopsin)
Alcam	32.28	77.74	2.4083	hypothetical protein LOC100133690; activated leukocyte cell adhesion molecule
Snx13	9.809	23.55	2.40086	sorting nexin 13
Fermt2	37.09	88.67	2.39067	fermitin family homolog 2 (Drosophila)
GADD45A	19.69	46.98	2.38598	growth arrest and DNA-damage-inducible, alpha
C10orf88	4.607	10.99	2.3855	chromosome 10 open reading frame 88
COQ10B	11.42	27.22	2.38354	coenzyme Q10 homolog B (S. cerevisiae)
Gnpnat1	19.12	45.51	2.38023	glucosamine-phosphate N-acetyltransferase 1
Dpysl3	12.55	29.7	2.36653	dihydropyrimidinase-like 3
Bbx	8.861	20.96	2.36542	bobby sox homolog (Drosophila)
XRN1	4.701	11.11	2.36333	5'-3' exoribonuclease 1
msrB2	32.72	77.28	2.36186	methionine sulfoxide reductase B2
CDK19	7.798	18.41	2.36086	cell division cycle 2-like 6 (CDK8-like)
KLHL24	8.677	20.48	2.36026	kelch-like 24 (Drosophila)
RET	4.77	11.25	2.35849	ret proto-oncogene
KIAA1549	6.959	16.31	2.34373	KIAA1549
celf3	4.691	10.99	2.34278	trinucleotide repeat containing 4
msrB2	13.36	31.24	2.33832	methionine sulfoxide reductase B2
EDNRA	32.53	76.03	2.33723	endothelin receptor type A
XRN1	5.734	13.37	2.33171	5'-3' exoribonuclease 1
Eif1	12.63	29.43	2.33017	similar to eukaryotic translation initiation factor 1; eukaryotic translation initiation factor 1
C19orf12	4.927	11.44	2.3219	chromosome 19 open reading frame 12
Adrbk2	27.91	64.75	2.31996	adrenergic, beta, receptor kinase 2
irs2	4.457	10.3	2.31097	insulin receptor substrate 2
CDH2	16.83	38.84	2.30778	cadherin 2, type 1, N-cadherin (neuronal)
UBR1	18.62	42.97	2.30773	ubiquitin protein ligase E3 component n-recognin 1
Syt11	23.27	53.56	2.30168	synaptotagmin XI
heatr5a	12.28	28.22	2.29805	HEAT repeat containing 5A
c10orf140	5.449	12.52	2.29767	chromosome 10 open reading frame 140
h3f3a	32.88	75.4	2.29319	H3 histone, family 3B (H3.3B); H3 histone, family 3A pseudogene; H3 histone, family 3A; similar to H3 histone, family 3B; similar to histone H3.3B
CHIC1	6.733	15.42	2.29021	cysteine-rich hydrophobic domain 1
MIR17HG	10.77	24.61	2.28505	microRNA host gene 1 (non-protein coding)
CHD9	38.19	86.93	2.27625	chromodomain helicase DNA binding protein 9
arl6	8.587	19.54	2.27553	ADP-ribosylation factor-like 6
Epas1	12.35	28.08	2.27368	endothelial PAS domain protein 1
KIAA1549	9.295	21.13	2.27327	KIAA1549
GLS	12.32	27.9	2.26461	glutaminase
ANTXR2	13.51	30.57	2.26277	anthrax toxin receptor 2
ncor2	29.5	66.57	2.25661	nuclear receptor co-repressor 2
Bbx	5.989	13.51	2.2558	bobby sox homolog (Drosophila)
rsf1	10.22	23.01	2.25147	remodeling and spacing factor 1
TNRC6B	12.21	27.47	2.2498	trinucleotide repeat containing 6B
C16orf52	7.435	16.68	2.24344	chromosome 16 open reading frame 52
KRCC1	6.236	13.99	2.24343	lysine-rich coiled-coil 1
CHRNA3	17.81	39.89	2.23975	cholinergic receptor, nicotinic, alpha 3
PPM1A	5.425	12.14	2.23779	protein phosphatase 1A (formerly 2C), magnesium-dependent, alpha isoform
btn2a1	13.3	29.76	2.23759	butyrophilin, subfamily 2, member A1
HMGCLL1	6.488	14.51	2.23644	3-hydroxymethyl-3-methylglutaryl-Coenzyme A lyase-like 1
lamp2	12.3	27.42	2.22927	lysosomal-associated membrane protein 2
ACE	24.54	54.62	2.22575	angiotensin I converting enzyme (peptidyl-dipeptidase A) 1
epb41l5	11.15	24.81	2.22511	erythrocyte membrane protein band 4.1 like 5
PLCXD3	5.476	12.18	2.22425	phosphatidylinositol-specific phospholipase C, X domain containing 3
coro2a	6.98	15.51	2.22206	coronin, actin binding protein, 2A
FCHO2	8.967	19.86	2.21479	FCH domain only 2
ELOVL6	9.904	21.91	2.21224	ELOVL family member 6, elongation of long chain fatty acids (FEN1/Elo2, SUR4/Elo3-like, yeast)
PLCXD3	4.881	10.78	2.20856	phosphatidylinositol-specific phospholipase C, X domain containing 3
Pcgf3	18.63	41.14	2.20827	polycomb group ring finger 3
KPNA5	9.005	19.87	2.20655	karyopherin alpha 5 (importin alpha 6)
ZNF268	4.855	10.71	2.20597	zinc finger protein 268
DLX6	5.51	12.14	2.20327	distal-less homeobox 6
Bbx	7.4	16.3	2.2027	bobby sox homolog (Drosophila)
Alcam	113	248.9	2.20265	hypothetical protein LOC100133690; activated leukocyte cell adhesion molecule
LNP1	9.252	20.35	2.19952	leukemia NUP98 fusion partner 1
c11orf57	8.244	18.13	2.19918	chromosome 11 open reading frame 57
CHRNA3	28.05	61.68	2.19893	cholinergic receptor, nicotinic, alpha 3
GOLGA2	11.65	25.55	2.19313	golgi autoantigen, golgin subfamily a, 2
TMTC1	5.82	12.71	2.18385	transmembrane and tetratricopeptide repeat containing 1
DNAJB6	12.43	27.11	2.18101	DnaJ (Hsp40) homolog, subfamily B, member 6
nqo1	22.67	49.44	2.18086	NAD(P)H dehydrogenase, quinone 1
Nol4	10.08	21.98	2.18056	nucleolar protein 4
TNRC6B	6.769	14.75	2.17905	trinucleotide repeat containing 6B
PPM1A	6.219	13.55	2.17881	protein phosphatase 1A (formerly 2C), magnesium-dependent, alpha isoform
Ogdhl	11.5	25.01	2.17478	oxoglutarate dehydrogenase-like
Atp6v1a	5.707	12.41	2.17452	ATPase, H+ transporting, lysosomal 70kDa, V1 subunit A
AKIRIN1	11.95	25.98	2.17406	akirin 1
ZNF85	8.04	17.47	2.17289	zinc finger protein 85
Syt11	15.19	33	2.17248	synaptotagmin XI
PXDN	26.86	58.26	2.16902	peroxidasin homolog (Drosophila)
HEATR1	4.786	10.37	2.16674	HEAT repeat containing 1
btn2a1	14.08	30.47	2.16406	butyrophilin, subfamily 2, member A1
CREBL2	8.936	19.33	2.16316	cAMP responsive element binding protein-like 2
KDM5B	4.92	10.62	2.15854	similar to Jumonji, AT rich interactive domain 1B (RBP2-like); lysine (K)-specific demethylase 5B
CAMTA1	8.607	18.57	2.15755	calmodulin binding transcription activator 1
Bbx	11.43	24.66	2.15748	bobby sox homolog (Drosophila)
SGCB	25.46	54.91	2.15672	sarcoglycan, beta (43kDa dystrophin-associated glycoprotein)
tmem106b	12.68	27.34	2.15615	transmembrane protein 106B
NPY	80.2	172.9	2.15586	neuropeptide Y
VPS36	10.03	21.62	2.15553	vacuolar protein sorting 36 homolog (S. cerevisiae)
znf33a	6.747	14.44	2.14021	zinc finger protein 33A
unknown	5.174	11.07	2.13954	unknown
Nol4	6.965	14.9	2.13927	nucleolar protein 4
ZC3H12C	8.358	17.87	2.13807	zinc finger CCCH-type containing 12C
Znf608	15	32.07	2.138	zinc finger protein 608
ank2	62.47	133.5	2.13703	ankyrin 2, neuronal
rnd3	26.47	56.52	2.13525	Rho family GTPase 3
LRP8	9.748	20.81	2.1348	low density lipoprotein receptor-related protein 8, apolipoprotein e receptor
CPEB4	6.7	14.3	2.13433	cytoplasmic polyadenylation element binding protein 4
ROBO1	50.93	108.7	2.1343	roundabout, axon guidance receptor, homolog 1 (Drosophila); similar to roundabout 1 isoform b
irs2	20.16	43.02	2.13393	insulin receptor substrate 2
RET	8.151	17.3	2.12244	ret proto-oncogene
LOC641298	7.968	16.91	2.12224	SMG1 homolog, phosphatidylinositol 3-kinase-related kinase pseudogene
TNS1	11.56	24.52	2.12111	tensin 1
cbr4	27	57.1	2.11481	carbonyl reductase 4
ssu72	14.07	29.74	2.11372	SSU72 RNA polymerase II CTD phosphatase homolog (S. cerevisiae)
PHC3	11.29	23.84	2.1116	polyhomeotic homolog 3 (Drosophila)
PSD3	12.11	25.57	2.11148	pleckstrin and Sec7 domain containing 3
unknown	12.76	26.94	2.11129	unknown
pitpna	8.772	18.49	2.10784	phosphatidylinositol transfer protein, alpha
Adamts3	18.79	39.57	2.10591	ADAM metallopeptidase with thrombospondin type 1 motif, 3
ptp4a1	31.38	66.01	2.10357	protein tyrosine phosphatase type IVA, member 1
PLEKHA5	14.75	30.99	2.10102	pleckstrin homology domain containing, family A member 5
MYST4	14.14	29.7	2.10042	MYST histone acetyltransferase (monocytic leukemia) 4
Ica1	9.727	20.42	2.09931	islet cell autoantigen 1, 69kDa
KRCC1	5.505	11.55	2.09809	lysine-rich coiled-coil 1
KPNA5	6.282	13.14	2.09169	karyopherin alpha 5 (importin alpha 6)
IL13RA2	110.1	229.2	2.08174	interleukin 13 receptor, alpha 2
c1orf109	7.755	16.12	2.07866	chromosome 1 open reading frame 109
unknown	5.434	11.29	2.07766	unknown
GALNT1	14.85	30.78	2.07273	UDP-N-acetyl-alpha-D-galactosamine:polypeptide N-acetylgalactosaminyltransferase 13 (GalNAc-T13); UDP-N-acetyl-alpha-D-galactosamine:polypeptide N-acetylgalactosaminyltransferase 1 (GalNAc-T1)
ube2d3	7.873	16.31	2.07164	ubiquitin-conjugating enzyme E2D 3 (UBC4/5 homolog, yeast); ubiquitin-conjugating enzyme E2D 3 pseudogene
Ndufaf4	7.688	15.92	2.07076	NADH dehydrogenase (ubiquinone) 1 alpha subcomplex, assembly factor 4; similar to HSPC125
pbx2	11.92	24.64	2.06711	pre-B-cell leukemia homeobox 2
SOS1	10.41	21.47	2.06244	son of sevenless homolog 1 (Drosophila)
SFXN3	5.233	10.79	2.06191	sideroflexin 3
prsS12	9.223	19.01	2.06115	protease, serine, 12 (neurotrypsin, motopsin)
GALNT1	18.87	38.89	2.06094	UDP-N-acetyl-alpha-D-galactosamine:polypeptide N-acetylgalactosaminyltransferase 13 (GalNAc-T13); UDP-N-acetyl-alpha-D-galactosamine:polypeptide N-acetylgalactosaminyltransferase 1 (GalNAc-T1)
H2BFS	20.72	42.66	2.05888	H2B histone family, member S
LOC440934	6.228	12.82	2.05845	hypothetical LOC440934
SNX25	6.016	12.37	2.05618	sorting nexin 25
UBE2Q2	14.85	30.52	2.05522	ubiquitin-conjugating enzyme E2Q family member 2
C1orf97	7.313	15.01	2.05251	chromosome 1 open reading frame 97
Pgm3	6.231	12.77	2.04943	phosphoglucomutase 3
Bbx	12.25	25.1	2.04898	bobby sox homolog (Drosophila)
PPM1A	14.21	29.09	2.04715	protein phosphatase 1A (formerly 2C), magnesium-dependent, alpha isoform
ZNF503	16.14	32.97	2.04275	zinc finger protein 503
MAP3K1	61.06	124.4	2.03734	mitogen-activated protein kinase kinase kinase 1
SNORD114-14	14.01	28.52	2.03569	small nucleolar RNA, C/D box 114-14; small nucleolar RNA, C/D box 113-1; small nucleolar RNA, C/D box 114-15; small nucleolar RNA, C/D box 114-16; small nucleolar RNA, C/D box 114-17; small nucleolar RNA, C/D box 114-10; small nucleolar RNA, C/D box 114-11; small nucleolar RNA, C/D box 114-31; small nucleolar RNA, C/D box 114-12; small nucleolar RNA, C/D box 114-30; small nucleolar RNA, C/D box 1…
znf367	28.53	58.01	2.0333	zinc finger protein 367
Skil	21	42.69	2.03286	SKI-like oncogene
CADM1	36.21	73.57	2.03176	cell adhesion molecule 1
SLC39A10	41.1	83.36	2.02822	solute carrier family 39 (zinc transporter), member 10
Sept6	16.44	33.34	2.02798	septin 6
ASS1	104	210.7	2.02596	argininosuccinate synthetase 1
SFXN3	5.697	11.54	2.02563	sideroflexin 3
TNRC6B	5.813	11.77	2.02477	trinucleotide repeat containing 6B
KDM3A	11.66	23.6	2.02401	lysine (K)-specific demethylase 3A
ZIC1	9.289	18.79	2.02282	Zic family member 1 (odd-paired homolog, Drosophila)
KIAA1549	16.19	32.68	2.01853	KIAA1549
HIST1H2BD	16.34	32.94	2.01591	histone cluster 1, H2bd
Atp6v1a	45.76	91.86	2.00743	ATPase, H+ transporting, lysosomal 70kDa, V1 subunit A
ZNF211	6.172	12.35	2.00097	zinc finger protein 211
