# Supplementary material for: SIRT1 Promotes N-Myc Oncogenesis through a Positive Feedback Loop Involving the Effects of MKP3 and ERK on N-Myc Protein Stability
Source: PLoS Genet. 2011 Jun 16;7(6):e1002135. doi: 10.1371/journal.pgen.1002135 (PMC3116909; doi:10.1371/journal.pgen.1002135)
Supplement: Dataset S2 — Genes down-regulated by SIRT1 siRNA-1 by more than 2 fold, as identified by Affymetrix gene array analysis, in neuroblastoma BE(2)-C cells 30 hours after transfection with SIRT1 siRNA-1 or control siRNA. (XLS) [file pgen.1002135.s007.xls]

## Sheet: Sheet1
Gene Symbol	Control siRNA	SIRT1 siRNA	Down-regulation by SIRT1 siRNA	Gene Name
EI24	41.49	4.063	0.0979272	etoposide induced 2.4 mRNA
EI24	37.8	3.892	0.102963	etoposide induced 2.4 mRNA
commd7	29.67	3.292	0.110954	COMM domain containing 7
Eif4ebp2	24.33	3.28	0.134813	eukaryotic translation initiation factor 4E binding protein 2
UROS	15.52	2.213	0.14259	uroporphyrinogen III synthase
CMTM7	20.67	3.204	0.155007	CKLF-like MARVEL transmembrane domain containing 7
TSPAN7	10.48	1.741	0.166126	tetraspanin 7
gng5	130.1	21.62	0.16618	guanine nucleotide binding protein (G protein), gamma 5
MT2A	95.56	15.95	0.166911	metallothionein 2A
PSMB6	164.5	27.54	0.167416	proteasome (prosome, macropain) subunit, beta type, 6
tmod2	18.83	3.173	0.168508	tropomodulin 2 (neuronal)
Eif4ebp2	38	6.455	0.169868	eukaryotic translation initiation factor 4E binding protein 2
CD47	31.31	5.337	0.170457	CD47 molecule
MT1X	51.62	8.873	0.171891	metallothionein 1X
Tsga14	28.41	4.899	0.172439	testis specific, 14
NEFH	60.69	10.67	0.175812	neurofilament, heavy polypeptide
RBPMS2	12.76	2.258	0.176959	RNA binding protein with multiple splicing 2
MYCBP	16.77	2.975	0.1774	c-myc binding protein
E2F7	14.73	2.633	0.178751	E2F transcription factor 7
SOSTDC1	12.32	2.264	0.183766	sclerostin domain containing 1
TRMT112	146.7	27.18	0.185276	tRNA methyltransferase 11-2 homolog (S. cerevisiae); similar to CG12975
CDC14B	12.95	2.4	0.185328	CDC14 cell division cycle 14 homolog B (S. cerevisiae)
Hnrnpc	33.18	6.251	0.188397	heterogeneous nuclear ribonucleoprotein C (C1/C2)
MT1P2	31.95	6.061	0.189703	metallothionein 1 pseudogene 2
MT1F	17.53	3.347	0.19093	metallothionein 1F
ANAPC13	129.2	24.69	0.191099	anaphase promoting complex subunit 13
UBE3B	19.03	3.645	0.19154	ubiquitin protein ligase E3B
GGCX	10.09	1.946	0.192864	gamma-glutamyl carboxylase
RRAS2	14.55	2.828	0.194364	related RAS viral (r-ras) oncogene homolog 2; similar to related RAS viral (r-ras) oncogene homolog 2
MT1X	47.04	9.187	0.195302	metallothionein 1X
haus4	24.55	4.809	0.195886	HAUS augmin-like complex, subunit 4
Dnaja1	84.44	16.89	0.200024	DnaJ (Hsp40) homolog, subfamily A, member 1
TPI1	164.3	32.9	0.200243	TPI1 pseudogene; triosephosphate isomerase 1
SVIP	12.74	2.554	0.200471	small VCP/p97-interacting protein
HN1L	30.11	6.052	0.200996	hematological and neurological expressed 1-like
NEFH	31.03	6.246	0.201289	neurofilament, heavy polypeptide
EIF2C1	15.5	3.154	0.203484	eukaryotic translation initiation factor 2C, 1
TRIAP1	52.68	10.8	0.205011	TP53 regulated inhibitor of apoptosis 1
TPI1	176.4	36.33	0.205952	TPI1 pseudogene; triosephosphate isomerase 1
ERAP1	10.77	2.222	0.206314	endoplasmic reticulum aminopeptidase 1
TMEM183A	17.4	3.627	0.208448	transmembrane protein 183A; transmembrane protein 183B
TMEM109	18.95	3.963	0.209129	transmembrane protein 109
sirt1	15.09	3.184	0.211001	sirtuin (silent mating type information regulation 2 homolog) 1 (S. cerevisiae)
MPDU1	33.26	7.078	0.212808	mannose-P-dolichol utilization defect 1
RRP15	11.17	2.379	0.212981	ribosomal RNA processing 15 homolog (S. cerevisiae)
PXMP2	26.22	5.622	0.214416	hypothetical LOC100129532; peroxisomal membrane protein 2, 22kDa
Lrrc57	17.68	3.806	0.215271	leucine rich repeat containing 57
MT1H	25.34	5.502	0.217127	metallothionein 1H
C1orf58	44.2	9.633	0.217941	chromosome 1 open reading frame 58
synj2bp	19.34	4.233	0.218873	synaptojanin 2 binding protein
	12.46	2.753	0.220947
AGPAT5	126.9	28.14	0.221749	1-acylglycerol-3-phosphate O-acyltransferase 5 (lysophosphatidic acid acyltransferase, epsilon)
DCAF16	14.88	3.444	0.231452	chromosome 4 open reading frame 30
ZSWIM7	36.13	8.438	0.233546	zinc finger, SWIM-type containing 7
HINT2	44.42	10.51	0.236605	histidine triad nucleotide binding protein 2
TRIM37	44.59	10.58	0.237273	tripartite motif-containing 37
SLC7A5	37.49	8.928	0.238144	solute carrier family 7 (cationic amino acid transporter, y+ system), member 5
ddx10	40.88	9.736	0.23816	DEAD (Asp-Glu-Ala-Asp) box polypeptide 10
JKAMP	12.18	2.905	0.238506	chromosome 14 open reading frame 100
SVIP	14.37	3.429	0.238622	small VCP/p97-interacting protein
TSPYL1	52.32	12.49	0.238723	TSPY-like 1
MAP1LC3B	39.05	9.425	0.241357	microtubule-associated protein 1 light chain 3 beta
ABLIM1	71.67	17.4	0.242779	actin binding LIM protein 1
Piga	14.94	3.659	0.244913	phosphatidylinositol glycan anchor biosynthesis, class A
c5orf30	10.13	2.49	0.245805	chromosome 5 open reading frame 30
TTC19	47.9	11.89	0.248225	tetratricopeptide repeat domain 19
Tspan6	27.93	6.944	0.248622	tetraspanin 6
Tusc1	25.26	6.29	0.24901	tumor suppressor candidate 1
SLC5A3	17.2	4.349	0.252849	solute carrier family 5 (sodium/myo-inositol cotransporter), member 3
fam168a	10.03	2.538	0.253041	family with sequence similarity 168, member A
LOC441347	60.04	15.2	0.253165	hCG1795560
WDR34	21.56	5.477	0.254035	WD repeat domain 34
GPR176	11.84	3.019	0.254983	G protein-coupled receptor 176
	11.93	3.051	0.255742
Tmem126a	72.96	18.68	0.256031	transmembrane protein 126A
GRPEL1	35.21	9.032	0.256518	GrpE-like 1, mitochondrial (E. coli)
cpd	11.27	2.939	0.260781	carboxypeptidase D
GIT2	14.07	3.67	0.260839	G protein-coupled receptor kinase interacting ArfGAP 2
eif4e	19.68	5.141	0.26123	eukaryotic translation initiation factor 4E; similar to hCG1777996; similar to eukaryotic translation initiation factor 4E
Tsga14	26.7	7.024	0.263071	testis specific, 14
TMF1	87.12	23.02	0.264233	TATA element modulatory factor 1
	19.63	5.203	0.265053	interferon responsive gene 15
	12.27	3.296	0.268623
Cnrip1	94.94	25.52	0.268801	cannabinoid receptor interacting protein 1
ALDH5A1	15.07	4.055	0.269078	aldehyde dehydrogenase 5 family, member A1
Laptm4b	41.96	11.3	0.269304	lysosomal protein transmembrane 4 beta
G3BP1	23.95	6.519	0.272192	GTPase activating protein (SH3 domain) binding protein 1
PS1TP4	15.68	4.307	0.274681	HBV preS1-transactivated protein 4
TOMM34	18.61	5.117	0.27496	translocase of outer mitochondrial membrane 34
Tmtc4	10.89	3.003	0.275758	transmembrane and tetratricopeptide repeat containing 4
ptp4a2	68.93	19.02	0.275932	protein tyrosine phosphatase type IVA, member 2
SPOP	30.56	8.467	0.277062	speckle-type POZ protein
Tspan6	18.59	5.175	0.278375	tetraspanin 6
SPOP	27.74	7.76	0.27974	speckle-type POZ protein
NUS1	22.05	6.187	0.28059	nuclear undecaprenyl pyrophosphate synthase 1 pseudogene; nuclear undecaprenyl pyrophosphate synthase 1 homolog (S. cerevisiae)
DHCR7	12.92	3.642	0.281889	7-dehydrocholesterol reductase
TRAF3	24.02	6.805	0.283306	TNF receptor-associated factor 3
KPNA6	18.26	5.219	0.285816	karyopherin alpha 6 (importin alpha 7)
SEPX1	24.64	7.056	0.286364	selenoprotein X, 1
MANEA	13.98	4.006	0.286552	mannosidase, endo-alpha
C7orf49	22.25	6.381	0.286787	chromosome 7 open reading frame 49
PPP4R2	33.22	9.543	0.287267	protein phosphatase 4, regulatory subunit 2
NUS1	35.04	10.07	0.287386	nuclear undecaprenyl pyrophosphate synthase 1 pseudogene; nuclear undecaprenyl pyrophosphate synthase 1 homolog (S. cerevisiae)
MT1G	24.11	6.959	0.288635	metallothionein 1G
JKAMP	58.98	17.11	0.290098	chromosome 14 open reading frame 100
CAND1	53.59	15.61	0.291286	cullin-associated and neddylation-dissociated 1
ptp4a2	29.69	8.651	0.291378	protein tyrosine phosphatase type IVA, member 2
LSM11	14.69	4.284	0.291627	LSM11, U7 small nuclear RNA associated
Arl4c	16.88	4.961	0.293898	ADP-ribosylation factor-like 4C
Atf2	17.96	5.319	0.296158	activating transcription factor 2
Cntn1	12.06	3.572	0.296186	contactin 1
c11orf54	15.06	4.476	0.297211	chromosome 11 open reading frame 54
VPS54	12.32	3.68	0.298701	vacuolar protein sorting 54 homolog (S. cerevisiae)
ARIH1	14.99	4.481	0.298933	ariadne homolog, ubiquitin-conjugating enzyme E2 binding protein, 1 (Drosophila)
ATAD2	49.6	14.95	0.301411	ATPase family, AAA domain containing 2
Snhg12	14.38	4.36	0.303199	small nucleolar RNA host gene 12 (non-protein coding)
Laptm4b	94.79	28.75	0.303302	lysosomal protein transmembrane 4 beta
IL11RA	13.29	4.032	0.303386	interleukin 11 receptor, alpha
CASK	19.65	5.967	0.303664	calcium/calmodulin-dependent serine protein kinase (MAGUK family)
ATP5SL	46.76	14.22	0.304106	ATP5S-like
Extl2	33.23	10.11	0.304243	exostoses (multiple)-like 2
ZNF271	27.33	8.315	0.304244	zinc finger protein 271
SPCS3	10.22	3.112	0.304501	signal peptidase complex subunit 3 homolog (S. cerevisiae)
DHX33	41.81	12.78	0.305669	DEAH (Asp-Glu-Ala-His) box polypeptide 33
GNS	41.03	12.56	0.306117	glucosamine (N-acetyl)-6-sulfatase
srpk1	73.4	22.52	0.306812	SFRS protein kinase 1
CDC25A	10.74	3.304	0.307635	cell division cycle 25 homolog A (S. pombe)
nedd8	112.3	34.81	0.309973	neural precursor cell expressed, developmentally down-regulated 8; similar to neural precursor cell expressed, developmentally down-regulated gene 8
ZDHHC4	17	5.297	0.311588	zinc finger, DHHC-type containing 4
rab31	14.91	4.646	0.311603	RAB31, member RAS oncogene family
AGPAT5	31.32	9.826	0.313729	1-acylglycerol-3-phosphate O-acyltransferase 5 (lysophosphatidic acid acyltransferase, epsilon)
LY6G5B	73.26	23.03	0.31436	lymphocyte antigen 6 complex, locus G5B; casein kinase 2, beta polypeptide
NCALD	10.77	3.395	0.315227	neurocalcin delta
NUS1	14.98	4.751	0.317156	nuclear undecaprenyl pyrophosphate synthase 1 pseudogene; nuclear undecaprenyl pyrophosphate synthase 1 homolog (S. cerevisiae)
cpd	27.73	8.803	0.317454	carboxypeptidase D
C17orf70	15.11	4.806	0.318068	chromosome 17 open reading frame 70
GATAD2A	11.08	3.541	0.319585	GATA zinc finger domain containing 2A
JAKMIP2	11.02	3.524	0.319782	Janus kinase and microtubule interacting protein 2
MKRN1	21.56	6.948	0.322263	makorin ring finger protein pseudogene 6; makorin ring finger protein 1
HIBCH	19.39	6.257	0.322692	3-hydroxyisobutyryl-Coenzyme A hydrolase
SIDT2	36.75	11.86	0.322721	SID1 transmembrane family, member 2
EXOSC2	36.16	11.7	0.323562	exosome component 2
PSMD5	39.56	12.84	0.32457	proteasome (prosome, macropain) 26S subunit, non-ATPase, 5
NFYB	12.07	3.92	0.324772	nuclear transcription factor Y, beta
Fbxo21	27.9	9.062	0.324803	F-box protein 21
DHX33	34.85	11.38	0.326542	DEAH (Asp-Glu-Ala-His) box polypeptide 33
NPM3	27.23	8.895	0.326662	nucleophosmin/nucleoplasmin, 3
PRR11	125.3	41.39	0.330327	proline rich 11
Tet1	10.39	3.444	0.331473	tet oncogene 1
snx5	16.39	5.443	0.332093	sorting nexin 5
HIBCH	10.68	3.548	0.33221	3-hydroxyisobutyryl-Coenzyme A hydrolase
set	177.5	59	0.332394	SET nuclear oncogene; similar to SET translocation
STX12	13.31	4.432	0.332983	syntaxin 12
BOP1	12.67	4.231	0.333938	block of proliferation 1
fitm2	10.6	3.561	0.335943	fat storage-inducing transmembrane protein 2
MED30	10.71	3.598	0.335948	mediator complex subunit 30
HSPA14	10.01	3.364	0.336064	heat shock 70kDa protein 14
ACVR2B	24.28	8.184	0.337068	activin A receptor, type IIB
ATP5SL	15.03	5.071	0.337392	ATP5S-like
Laptm4b	137.8	46.51	0.337518	lysosomal protein transmembrane 4 beta
MARS2	12.85	4.344	0.338054	methionyl-tRNA synthetase 2, mitochondrial
ilf3	33.45	11.31	0.338117	interleukin enhancer binding factor 3, 90kDa
Arl4c	14.12	4.788	0.339093	ADP-ribosylation factor-like 4C
Ccdc56	114.1	38.86	0.340578	coiled-coil domain containing 56
Ppp1r2	11.1	3.8	0.342342	protein phosphatase 1, regulatory (inhibitor) subunit 2
ATAD2	29.68	10.18	0.342992	ATPase family, AAA domain containing 2
c19orf62	36.67	12.64	0.344696	chromosome 19 open reading frame 62
CSRP2	36.42	12.59	0.345689	cysteine and glycine-rich protein 2
ATAD2	19.1	6.606	0.345864	ATPase family, AAA domain containing 2
csrp2bp	19.07	6.598	0.345988	CSRP2 binding protein
naa15	25.39	8.813	0.347105	NMDA receptor regulated 1
MED30	22.23	7.725	0.347503	mediator complex subunit 30
Sept11	10.8	3.758	0.347963	septin 11
TMEM68	13.46	4.69	0.34844	transmembrane protein 68
STX12	14.38	5.027	0.349583	syntaxin 12
Xpo5	30.43	10.64	0.349655	exportin 5
tm9sf1	15.22	5.348	0.35138	transmembrane 9 superfamily member 1
KPNA6	16.29	5.725	0.351443	karyopherin alpha 6 (importin alpha 7)
DDHD1	11.2	3.946	0.352321	DDHD domain containing 1
DIRC2	16.24	5.723	0.352401	disrupted in renal carcinoma 2
CCDC55	36.01	12.7	0.35268	coiled-coil domain containing 55
	10.03	3.541	0.353041
Irak1	130.3	46.15	0.354183	interleukin-1 receptor-associated kinase 1
ate1	16.78	5.962	0.355304	arginyltransferase 1
Pik3cb	12.63	4.489	0.355424	phosphoinositide-3-kinase, catalytic, beta polypeptide
mtpn	133.9	47.79	0.356908	myotrophin; leucine zipper protein 6
fam175a	12.25	4.376	0.357224	family with sequence similarity 175, member A
aldh3a2	15.04	5.373	0.357247	aldehyde dehydrogenase 3 family, member A2
CCNB1IP1	90.94	32.51	0.357488	cyclin B1 interacting protein 1
QDPR	136.9	48.96	0.357633	quinoid dihydropteridine reductase
GUCY1A3	20.22	7.242	0.35816	guanylate cyclase 1, soluble, alpha 3
Snhg12	28.93	10.37	0.358451	small nucleolar RNA host gene 12 (non-protein coding)
CDR2	34.59	12.4	0.358485	cerebellar degeneration-related protein 2, 62kDa
Cdc25b	57.29	20.64	0.360272	cell division cycle 25 homolog B (S. pombe)
casp7	17.95	6.491	0.361616	caspase 7, apoptosis-related cysteine peptidase
Grsf1	15.09	5.459	0.361763	G-rich RNA sequence binding factor 1
VSTM2A	14.48	5.24	0.361878	V-set and transmembrane domain containing 2A
VSTM2A	13.02	4.717	0.362289	V-set and transmembrane domain containing 2A
Celf1	17.68	6.411	0.362613	CUG triplet repeat, RNA binding protein 1
NFYB	17.82	6.484	0.363861	nuclear transcription factor Y, beta
c8orf33	34.57	12.59	0.364189	chromosome 8 open reading frame 33
LETMD1	17.46	6.364	0.36449	LETM1 domain containing 1
SLC5A3	25.85	9.429	0.364758	solute carrier family 5 (sodium/myo-inositol cotransporter), member 3
BTG3	40.17	14.68	0.365447	BTG family, member 3
Fbxo21	47.27	17.32	0.366406	F-box protein 21
med4	21.98	8.058	0.366606	mediator complex subunit 4
ZCCHC17	10.62	3.902	0.36742	zinc finger, CCHC domain containing 17
Clcn5	38.04	13.98	0.367508	chloride channel 5
NDUFS1	16.99	6.246	0.367628	NADH dehydrogenase (ubiquinone) Fe-S protein 1, 75kDa (NADH-coenzyme Q reductase)
	34.08	12.53	0.367664
SKA2	120.4	44.28	0.367774	family with sequence similarity 33, member A; similar to Spindle and kinetochore-associated protein 2
Hnrnpa3	45.17	16.63	0.368165	heterogeneous nuclear ribonucleoprotein A3
CNIH	25.18	9.278	0.368467	cornichon homolog (Drosophila)
TSPYL5	85.42	31.51	0.368883	TSPY-like 5
TLE1	15.5	5.737	0.370129	similar to transducin-like enhancer of split 1 (E(sp1) homolog, Drosophila); transducin-like enhancer of split 1 (E(sp1) homolog, Drosophila)
Klhl8	38.17	14.13	0.370186	kelch-like 8 (Drosophila)
PIGK	15.48	5.732	0.370284	phosphatidylinositol glycan anchor biosynthesis, class K
Clcn5	14.49	5.369	0.370531	chloride channel 5
Neat1	17.54	6.516	0.371494	non-protein coding RNA 84
LIMA1	74.72	27.77	0.371654	LIM domain and actin binding 1
TMEM100	18.46	6.864	0.371831	transmembrane protein 100
Ppp1r2	22.47	8.37	0.372497	protein phosphatase 1, regulatory (inhibitor) subunit 2
Neat1	29.86	11.13	0.372739	non-protein coding RNA 84
RFWD3	21.4	8.004	0.374019	ring finger and WD repeat domain 3
c11orf54	18.2	6.813	0.374341	chromosome 11 open reading frame 54
fam117b	20.96	7.852	0.374618	family with sequence similarity 117, member B
SMNDC1	61.29	22.97	0.374776	survival motor neuron domain containing 1
HNRNPA3P1	25.18	9.495	0.377085	heterogeneous nuclear ribonucleoprotein A3 pseudogene 1
IPO7	43.31	16.36	0.377742	importin 7
Ifrd2	24.44	9.242	0.378151	interferon-related developmental regulator 2
rab31	11.3	4.275	0.378319	RAB31, member RAS oncogene family
itgb1bp1	87.09	33.04	0.379378	integrin beta 1 binding protein 1
	10.33	3.929	0.380348
Tomm22	110.6	42.15	0.381103	translocase of outer mitochondrial membrane 22 homolog (yeast)
kiaa1712	63.42	24.19	0.381425	KIAA1712
ARHGAP19	13.89	5.307	0.382073	Rho GTPase activating protein 19
ccng1	60.11	22.98	0.382299	cyclin G1
EIF2AK4	10.65	4.073	0.382441	eukaryotic translation initiation factor 2 alpha kinase 4
SIVA1	22.88	8.756	0.382692	SIVA1, apoptosis-inducing factor
Rangrf	17.16	6.586	0.3838	RAN guanine nucleotide release factor
YKT6	16.05	6.161	0.383863	YKT6 v-SNARE homolog (S. cerevisiae)
CGGBP1	13.88	5.329	0.383934	CGG triplet repeat binding protein 1
SLC35B4	34.03	13.1	0.384954	solute carrier family 35, member B4
YWHAB	243.1	93.72	0.38552	tyrosine 3-monooxygenase/tryptophan 5-monooxygenase activation protein, beta polypeptide
PPP2R5E	12.86	4.959	0.385614	protein phosphatase 2, regulatory subunit B', epsilon isoform
CRKL	55	21.22	0.385818	v-crk sarcoma virus CT10 oncogene homolog (avian)-like
B3GNT2	32.33	12.48	0.386019	UDP-GlcNAc:betaGal beta-1,3-N-acetylglucosaminyltransferase 1; UDP-GlcNAc:betaGal beta-1,3-N-acetylglucosaminyltransferase 2
PHGDH	32.73	12.64	0.38619	phosphoglycerate dehydrogenase
fam136a	21.21	8.202	0.386704	family with sequence similarity 136, member A
NKIRAS1	12.64	4.921	0.38932	NFKB inhibitor interacting Ras-like 1
Ppp1r7	10.52	4.097	0.389449	protein phosphatase 1, regulatory (inhibitor) subunit 7
INSM2	72.26	28.17	0.389842	insulinoma-associated 2
copz1	36.16	14.12	0.390487	coatomer protein complex, subunit zeta 1
RCAN1	11.64	4.561	0.391838	regulator of calcineurin 1
aldh3a2	16.03	6.305	0.393325	aldehyde dehydrogenase 3 family, member A2
six3	10.37	4.085	0.393925	SIX homeobox 3
YWHAB	100	39.4	0.394	tyrosine 3-monooxygenase/tryptophan 5-monooxygenase activation protein, beta polypeptide
BTG3	78.01	30.74	0.394052	BTG family, member 3
ZC3HAV1L	79.77	31.47	0.394509	zinc finger CCCH-type, antiviral 1-like
LOC400027	18.94	7.483	0.39509	hypothetical protein LOC400027
MAGI1	12.44	4.918	0.395338	membrane associated guanylate kinase, WW and PDZ domain containing 1; CNKSR family member 3
Casc3	34.23	13.54	0.395559	cancer susceptibility candidate 3
Snx11	13.82	5.481	0.396599	sorting nexin 11
SIVA1	29.32	11.65	0.39734	SIVA1, apoptosis-inducing factor
Hells	29.51	11.73	0.397492	helicase, lymphoid-specific
PPP4R2	26.12	10.41	0.398545	protein phosphatase 4, regulatory subunit 2
PPIF	26.89	10.72	0.398661	peptidylprolyl isomerase F
GUCY1A3	20.93	8.354	0.39914	guanylate cyclase 1, soluble, alpha 3
ADAT1	21.74	8.706	0.40046	adenosine deaminase, tRNA-specific 1
slc5a6	38.91	15.6	0.400925	solute carrier family 5 (sodium-dependent vitamin transporter), member 6
	11.06	4.439	0.401356
Tomm22	68.41	27.46	0.401403	translocase of outer mitochondrial membrane 22 homolog (yeast)
znf574	80.14	32.22	0.402046	zinc finger protein 574
Hs3st2	10.14	4.079	0.402268	heparan sulfate (glucosamine) 3-O-sulfotransferase 2
Mprip	46.11	18.56	0.402516	myosin phosphatase Rho interacting protein; similar to Myosin phosphatase Rho-interacting protein (Rho-interacting protein 3) (M-RIP) (RIP3) (p116Rip)
C12orf62	56.94	22.94	0.40288	chromosome 12 open reading frame 62
Wdfy1	32.62	13.15	0.403127	WD repeat and FYVE domain containing 1
RPL13AP7	191	77.04	0.403351	ribosomal protein L13a pseudogene 7; ribosomal protein L13a pseudogene 5; ribosomal protein L13a pseudogene 16; ribosomal protein L13a; ribosomal protein L13a pseudogene 18
GATAD2A	33.02	13.37	0.404906	GATA zinc finger domain containing 2A
CCNJ	15.86	6.43	0.405422	cyclin J
PIP4K2B	12.25	4.967	0.405469	phosphatidylinositol-5-phosphate 4-kinase, type II, beta
CAND1	27.09	11	0.406054	cullin-associated and neddylation-dissociated 1
MYBL2	17.01	6.909	0.406173	v-myb myeloblastosis viral oncogene homolog (avian)-like 2
KIAA2013	21.58	8.776	0.406673	KIAA2013; hypothetical LOC728138
Nlrp1	14.05	5.715	0.406762	NLR family, pyrin domain containing 1
SLC35F5	15.95	6.499	0.407461	solute carrier family 35, member F5
C22orf29	13.55	5.535	0.408487	chromosome 22 open reading frame 29
dctD	18.76	7.672	0.408955	dCMP deaminase
Papd5	31.08	12.76	0.410553	PAP associated domain containing 5
CTSB	31.88	13.1	0.410916	cathepsin B
ATAD2	14.35	5.905	0.411498	ATPase family, AAA domain containing 2
SLC25A39	25.91	10.68	0.412196	solute carrier family 25, member 39
LIMA1	69.33	28.62	0.412808	LIM domain and actin binding 1
set	232	95.8	0.412931	SET nuclear oncogene; similar to SET translocation
DYNC2LI1	12.08	4.991	0.413162	dynein, cytoplasmic 2, light intermediate chain 1
PPP2R5E	10.7	4.422	0.413271	protein phosphatase 2, regulatory subunit B', epsilon isoform
Fam162a	87.01	35.97	0.413401	family with sequence similarity 162, member A
Pigt	17.12	7.082	0.413668	phosphatidylinositol glycan anchor biosynthesis, class T
Pttg1ip	114.9	47.56	0.413925	pituitary tumor-transforming 1 interacting protein
PDCD7	27.82	11.52	0.414091	programmed cell death 7
SYNCRIP	35.14	14.57	0.414627	synaptotagmin binding, cytoplasmic RNA interacting protein
SCARB1	16.88	7.005	0.414988	scavenger receptor class B, member 1
MLXIP	16.67	6.924	0.415357	MLX interacting protein
slc25a44	17.79	7.402	0.416076	solute carrier family 25, member 44
Atp6v0e2	20.68	8.607	0.416199	ATPase, H+ transporting V0 subunit e2
DICER1	42.68	17.8	0.417057	dicer 1, ribonuclease type III
Ppp4r1	31.84	13.28	0.417085	protein phosphatase 4, regulatory subunit 1
slc25a44	36.84	15.37	0.41721	solute carrier family 25, member 44
Sept11	69.09	28.85	0.417571	septin 11
BSCL2	13.87	5.803	0.418385	Bernardinelli-Seip congenital lipodystrophy 2 (seipin)
MYRIP	12.88	5.39	0.418478	myosin VIIA and Rab interacting protein
Fam162a	91.25	38.2	0.41863	family with sequence similarity 162, member A
C3orf63	12.14	5.083	0.418699	chromosome 3 open reading frame 63
TMEM19	20.29	8.504	0.419123	transmembrane protein 19
LOC729506	12.1	5.082	0.42	hypothetical LOC729506
gorasp2	24	10.09	0.420417	golgi reassembly stacking protein 2, 55kDa
Tnip1	10.46	4.402	0.420841	TNFAIP3 interacting protein 1
CUL4B	18.44	7.764	0.421041	cullin 4B
CTSB	73.86	31.16	0.421879	cathepsin B
Fam162a	87.31	36.93	0.422976	family with sequence similarity 162, member A
GUCY1A3	20.14	8.528	0.423436	guanylate cyclase 1, soluble, alpha 3
AKR1B1	145.2	61.54	0.423829	aldo-keto reductase family 1, member B1 (aldose reductase)
Fam167a	33.15	14.05	0.423831	family with sequence similarity 167, member A
mgat2	65.49	27.78	0.424187	mannosyl (alpha-1,6-)-glycoprotein beta-1,2-N-acetylglucosaminyltransferase
GAS5	85.14	36.13	0.42436	growth arrest-specific 5 (non-protein coding)
ARHGAP19	15.98	6.791	0.424969	Rho GTPase activating protein 19
Laptm4b	310.9	132.2	0.425217	lysosomal protein transmembrane 4 beta
purA	10.07	4.287	0.42572	purine-rich element binding protein A
N4bp2	12.46	5.309	0.426083	NEDD4 binding protein 2
PDS5A	10.8	4.608	0.426667	PDS5, regulator of cohesion maintenance, homolog A (S. cerevisiae)
set	211	90.11	0.427062	SET nuclear oncogene; similar to SET translocation
MTRR	27.81	11.89	0.427544	5-methyltetrahydrofolate-homocysteine methyltransferase reductase
clint1	49.66	21.24	0.427708	clathrin interactor 1
NUDT11	35.8	15.32	0.427933	nudix (nucleoside diphosphate linked moiety X)-type motif 11
NDE1	15.67	6.708	0.428079	nudE nuclear distribution gene E homolog 1 (A. nidulans)
Klhl8	38.24	16.37	0.428086	kelch-like 8 (Drosophila)
prps2	35.41	15.17	0.42841	phosphoribosyl pyrophosphate synthetase 2
GLTPP1	22.1	9.513	0.430452	glycolipid transfer protein; glycolipid transfer protein pseudogene 1
DIXDC1	16.4	7.062	0.43061	DIX domain containing 1
Mreg	16.38	7.061	0.431074	melanoregulin
DDX21	208.9	90.23	0.431929	DEAD (Asp-Glu-Ala-Asp) box polypeptide 21
Flrt3	14.21	6.154	0.433075	fibronectin leucine rich transmembrane protein 3
Rusc1	15.18	6.575	0.433136	RUN and SH3 domain containing 1
Xpo5	11.65	5.049	0.433391	exportin 5
	12.69	5.502	0.43357
set	267	115.8	0.433708	SET nuclear oncogene; similar to SET translocation
COPS7A	21.04	9.13	0.433935	COP9 constitutive photomorphogenic homolog subunit 7A (Arabidopsis)
WDR33	11.72	5.086	0.433959	WD repeat domain 33
Tmem147	56.58	24.58	0.434429	transmembrane protein 147
DEGS1	91.61	39.85	0.434996	degenerative spermatocyte homolog 1, lipid desaturase (Drosophila)
RIMS3	34.49	15.02	0.435489	regulating synaptic membrane exocytosis 3
set	312	136	0.435897	SET nuclear oncogene; similar to SET translocation
RnpS1	88.77	38.71	0.436071	similar to ribonucleic acid binding protein S1; RNA binding protein S1, serine-rich domain
Hells	19.47	8.507	0.436929	helicase, lymphoid-specific
c17orf37	20.97	9.165	0.437053	chromosome 17 open reading frame 37
HN1L	87.12	38.1	0.437328	hematological and neurological expressed 1-like
CCNJ	16.45	7.195	0.437386	cyclin J
SSX2IP	14.55	6.378	0.438351	synovial sarcoma, X breakpoint 2 interacting protein
nagA	10.35	4.538	0.438454	N-acetylgalactosaminidase, alpha-
KIAA1826	26.56	11.65	0.43863	KIAA1826
DDHD2	30.39	13.33	0.438631	DDHD domain containing 2
JOSD1	28.13	12.34	0.438678	Josephin domain containing 1
RABGGTB	10.23	4.496	0.439492	Rab geranylgeranyltransferase, beta subunit
ZC3H15	53.41	23.52	0.440367	zinc finger CCCH-type containing 15
mtg1	14.18	6.247	0.44055	mitochondrial GTPase 1 homolog (S. cerevisiae)
NRG1	18.85	8.315	0.441114	neuregulin 1
SNORD104	30.58	13.5	0.441465	small nucleolar RNA, C/D box 104
Mprip	41.9	18.5	0.441527	myosin phosphatase Rho interacting protein; similar to Myosin phosphatase Rho-interacting protein (Rho-interacting protein 3) (M-RIP) (RIP3) (p116Rip)
AURKB	29.05	12.83	0.441652	aurora kinase B
VSIG10	11.3	4.991	0.441681	hypothetical protein FLJ20674
Rrp12	10.95	4.838	0.441826	ribosomal RNA processing 12 homolog (S. cerevisiae)
DIAPH1	34.57	15.29	0.442291	diaphanous homolog 1 (Drosophila)
ND6	32.66	14.46	0.442743	NADH-ubiquinone oxidoreductase chain 6
PTGES2	18.6	8.242	0.443118	prostaglandin E synthase 2
hddc2	72.16	31.99	0.44332	HD domain containing 2
STMN2	222.6	98.73	0.443531	stathmin-like 2
keap1	32	14.2	0.44375	kelch-like ECH-associated protein 1
dctD	19.07	8.474	0.444363	dCMP deaminase
Slbp	107.9	47.96	0.444486	stem-loop binding protein
Eftud1	12.34	5.488	0.444733	elongation factor Tu GTP binding domain containing 1
csrp2bp	11.36	5.054	0.444894	CSRP2 binding protein
SAC3D1	40.94	18.22	0.445042	SAC3 domain containing 1
PPIF	51.9	23.11	0.445279	peptidylprolyl isomerase F
Akt3	41.95	18.7	0.445769	v-akt murine thymoma viral oncogene homolog 3 (protein kinase B, gamma)
NDUFB10	107.6	47.97	0.445818	NADH dehydrogenase (ubiquinone) 1 beta subcomplex, 10, 22kDa
Flrt3	29.47	13.15	0.446216	fibronectin leucine rich transmembrane protein 3
ECE2	11.55	5.16	0.446753	endothelin converting enzyme 2
TCEB1	21.76	9.731	0.447197	similar to elongin C; transcription elongation factor B (SIII), polypeptide 1 (15kDa, elongin C)
NR2C2AP	15.6	6.977	0.447244	nuclear receptor 2C2-associated protein
rnh1	12.13	5.426	0.447321	ribonuclease/angiogenin inhibitor 1
SERTAD2	10.63	4.757	0.447507	SERTA domain containing 2
ZCCHC17	11.93	5.34	0.447611	zinc finger, CCHC domain containing 17
Mach11	31.78	14.29	0.449654	membrane-associated ring finger (C3HC4) 11
c11orf2	25.27	11.38	0.450336	chromosome 11 open reading frame2
Rab3gap1	34.07	15.35	0.450543	RAB3 GTPase activating protein subunit 1 (catalytic)
LOC100129478	16.28	7.349	0.451413	hypothetical LOC100129478; chromosome 4 open reading frame 46
HNRNPA3P1	131.5	59.42	0.451863	heterogeneous nuclear ribonucleoprotein A3 pseudogene 1
P2rx5	19.02	8.597	0.451998	purinergic receptor P2X, ligand-gated ion channel, 5
Papd5	35.06	15.85	0.452082	PAP associated domain containing 5
FAM98B	58.04	26.24	0.452102	family with sequence similarity 98, member B
LOC25845	15.16	6.857	0.452309	hypothetical LOC25845
MLXIP	16.34	7.393	0.452448	MLX interacting protein
set	247.1	112	0.453258	SET nuclear oncogene; similar to SET translocation
CGGBP1	46.93	21.28	0.453441	CGG triplet repeat binding protein 1
SYT4	13.92	6.313	0.45352	synaptotagmin IV
	10.98	4.988	0.454281
wipi2	16.95	7.715	0.455162	WD repeat domain, phosphoinositide interacting 2
EXOSC2	28.95	13.18	0.455268	exosome component 2
suv420h1	22.92	10.45	0.455934	suppressor of variegation 4-20 homolog 1 (Drosophila)
FHL2	20.55	9.381	0.456496	four and a half LIM domains 2
PL-5283	78.11	35.67	0.456664	PL-5283 protein
CBARA1	18.62	8.504	0.456713	calcium binding atopy-related autoantigen 1
secisbp2	79.41	36.27	0.456743	SECIS binding protein 2
Pecr	10.37	4.737	0.456798	peroxisomal trans-2-enoyl-CoA reductase
HK2P1	18.25	8.34	0.456986	hexokinase 2 pseudogene; hexokinase 2
kiaa1712	132.3	60.52	0.457445	KIAA1712
Arcn1	35.89	16.42	0.457509	archain 1
C19orf42	33.95	15.54	0.457732	chromosome 19 open reading frame 42
TADA2B	12.52	5.733	0.457907	transcriptional adaptor 2 (ADA2 homolog, yeast)-beta
CGGBP1	13	5.965	0.458846	CGG triplet repeat binding protein 1
ASRGL1	10.28	4.717	0.458852	asparaginase like 1
ARV1	23.86	10.95	0.458927	ARV1 homolog (S. cerevisiae)
SLC37A4	10.89	4.998	0.458953	solute carrier family 37 (glucose-6-phosphate transporter), member 4
ABLIM1	17.1	7.854	0.459298	actin binding LIM protein 1
CSRP2	15.48	7.115	0.459625	cysteine and glycine-rich protein 2
KIAA1737	12.6	5.799	0.460238	KIAA1737
EEA1	15.15	6.976	0.460462	early endosome antigen 1
adnp2	18.04	8.323	0.461364	ADNP homeobox 2
SERTAD4	13.87	6.405	0.461788	SERTA domain containing 4
GRIA4	10.44	4.823	0.461973	glutamate receptor, ionotrophic, AMPA 4
BTN3A2	10.45	4.828	0.46201	butyrophilin, subfamily 3, member A2
Armc6	10.26	4.744	0.462378	armadillo repeat containing 6
GATAD2A	26.57	12.3	0.462928	GATA zinc finger domain containing 2A
ANKRD36BP1	21.85	10.12	0.463158	ankyrin repeat domain 36B-like 1 (pseudogene)
MMGT1	57.2	26.5	0.463287	membrane magnesium transporter 1
STRN3	17.94	8.318	0.463657	striatin, calmodulin binding protein 3
dpp7	28.23	13.11	0.4644	dipeptidyl-peptidase 7
SARS	15.08	7.007	0.464655	seryl-tRNA synthetase
CDCA5	18	8.379	0.4655	cell division cycle associated 5
Ptdss1	120.3	56.08	0.466168	phosphatidylserine synthase 1
smek2	14.67	6.839	0.46619	SMEK homolog 2, suppressor of mek1 (Dictyostelium)
C7orf70	43.48	20.3	0.466881	chromosome 7 open reading frame 70
mccc2	41.44	19.35	0.46694	methylcrotonoyl-Coenzyme A carboxylase 2 (beta)
CDCA4	12.01	5.608	0.466944	cell division cycle associated 4
RPL35P2	13.14	6.137	0.467047	ribosomal protein L35; ribosomal protein L35 pseudogene 1; ribosomal protein L35 pseudogene 2
Hells	28.11	13.14	0.467449	helicase, lymphoid-specific
GCOM1	15.1	7.065	0.467881	glutamate receptor, ionotropic, N-methyl D-aspartate-like 1B; glutamate receptor, ionotropic, N-methyl D-aspartate-like 1A; GRINL1A complex locus
C11orf31	89.69	41.98	0.468057	chromosome 11 open reading frame 31
DDX21	160.3	75.06	0.468247	DEAD (Asp-Glu-Ala-Asp) box polypeptide 21
sfxn4	33.27	15.58	0.46829	sideroflexin 4
DICER1	28.69	13.46	0.469153	dicer 1, ribonuclease type III
SH3PXD2A	11.09	5.208	0.469612	SH3 and PX domains 2A
CAND1	41.84	19.65	0.469646	cullin-associated and neddylation-dissociated 1
KIAA0226	14.2	6.68	0.470423	KIAA0226
pdcd2	19.8	9.336	0.471515	programmed cell death 2
Rab43	13.93	6.569	0.471572	RAB43, member RAS oncogene family; hypothetical LOC100131426
H2afx	62.98	29.7	0.471578	H2A histone family, member X
TIMM8A	15.33	7.231	0.471689	translocase of inner mitochondrial membrane 8 homolog A (yeast)
DCX	14.21	6.705	0.471851	doublecortin
ANKIB1	30.38	14.34	0.472021	ankyrin repeat and IBR domain containing 1
tusc2	12.97	6.124	0.472167	tumor suppressor candidate 2
aph1a	24.97	11.79	0.472167	anterior pharynx defective 1 homolog A (C. elegans)
arrdc4	10.79	5.098	0.472475	arrestin domain containing 4
RnpS1	24.89	11.77	0.472881	similar to ribonucleic acid binding protein S1; RNA binding protein S1, serine-rich domain
YY1AP1	39	18.46	0.473333	YY1 associated protein 1; gon-4-like (C. elegans)
Mapre1	106.9	50.6	0.47334	microtubule-associated protein, RP/EB family, member 1
Lrp11	55.92	26.48	0.473534	low density lipoprotein receptor-related protein 11
ATXN1L	33.56	15.93	0.474672	ataxin 1-like
Crem	10.55	5.01	0.474882	cAMP responsive element modulator
RPS6KB1	35.39	16.82	0.475276	ribosomal protein S6 kinase, 70kDa, polypeptide 1
LSM10	17.9	8.51	0.475419	LSM10, U7 small nuclear RNA associated
Cntn1	52.38	24.92	0.475754	contactin 1
Hells	14.01	6.673	0.476303	helicase, lymphoid-specific
ZNF706	95.43	45.49	0.476684	zinc finger protein 706
C6orf62	21.07	10.05	0.476981	chromosome 6 open reading frame 62
ZNF828	14.44	6.889	0.477078	zinc finger protein 828
kiaa0101	21.75	10.38	0.477241	KIAA0101
asap1	43.44	20.74	0.47744	ArfGAP with SH3 domain, ankyrin repeat and PH domain 1
SNRNP25	131.2	62.68	0.477744	small nuclear ribonucleoprotein 25kDa (U11/U12)
NUDT3	17.54	8.382	0.477879	nudix (nucleoside diphosphate linked moiety X)-type motif 3
suds3	15.4	7.365	0.478247	suppressor of defective silencing 3 homolog (S. cerevisiae)
ZC3H15	105.3	50.36	0.478253	zinc finger CCCH-type containing 15
ERLIN1	45.17	21.65	0.4793	ER lipid raft associated 1
CHEK1	21.12	10.13	0.47964	CHK1 checkpoint homolog (S. pombe)
Slc39a11	14.4	6.92	0.480556	solute carrier family 39 (metal ion transporter), member 11
pprc1	29.71	14.29	0.480983	peroxisome proliferator-activated receptor gamma, coactivator-related 1
igsf3	48.55	23.37	0.481359	immunoglobulin superfamily, member 3
PSMB10	20.93	10.08	0.481605	proteasome (prosome, macropain) subunit, beta type, 10
NUP160	15.81	7.627	0.482416	nucleoporin 160kDa
SLC6A8	14.09	6.801	0.482683	solute carrier family 6 (neurotransmitter transporter, creatine), member 8
GATA3	18.25	8.809	0.482685	GATA binding protein 3
ADCY9	24.28	11.73	0.483114	adenylate cyclase 9
NRAS	22.44	10.85	0.483512	neuroblastoma RAS viral (v-ras) oncogene homolog
MRPS2	45.79	22.15	0.48373	mitochondrial ribosomal protein S2
FAM64A	26.92	13.03	0.484027	family with sequence similarity 64, member A
lpgat1	44.22	21.41	0.48417	lysophosphatidylglycerol acyltransferase 1
c18orf25	11.08	5.375	0.485108	chromosome 18 open reading frame 25
LDOC1L	41.25	20.09	0.48703	leucine zipper, down-regulated in cancer 1-like
C20orf177	20.93	10.2	0.487339	chromosome 20 open reading frame 177
GABRA4	20.18	9.85	0.488107	gamma-aminobutyric acid (GABA) A receptor, alpha 4
UBE2F	16.47	8.045	0.488464	ubiquitin-conjugating enzyme E2F (putative)
ebpl	95.37	46.59	0.488518	emopamil binding protein-like
CAB39L	11.2	5.478	0.489107	calcium binding protein 39-like
BCL11A	21.17	10.37	0.489844	B-cell CLL/lymphoma 11A (zinc finger protein)
FLJ34077	10.1	4.951	0.490198	weakly similar to zinc finger protein 195
Sept15	55.53	27.27	0.491086	15 kDa selenoprotein
prps2	16.23	7.973	0.491251	phosphoribosyl pyrophosphate synthetase 2
SPRED2	20.67	10.16	0.491534	sprouty-related, EVH1 domain containing 2
KLHL15	24.72	12.16	0.491909	kelch-like 15 (Drosophila)
SYNPO2	20.46	10.1	0.493646	synaptopodin 2
CTSB	34.96	17.27	0.493993	cathepsin B
NDUFB10	38.31	18.93	0.494127	NADH dehydrogenase (ubiquinone) 1 beta subcomplex, 10, 22kDa
ACYP1	20.03	9.898	0.494159	acylphosphatase 1, erythrocyte (common) type
PCGF2	28.65	14.17	0.49459	polycomb group ring finger 2
tmem107	12.68	6.273	0.494716	transmembrane protein 107
C6orf72	32.26	15.98	0.49535	chromosome 6 open reading frame 72
mtmr2	15.34	7.599	0.495372	myotubularin related protein 2
NUDT3	26.15	12.96	0.495602	nudix (nucleoside diphosphate linked moiety X)-type motif 3
Rab27a	11.11	5.51	0.49595	RAB27A, member RAS oncogene family
C4orf46	12.69	6.294	0.495981	hypothetical LOC100129478; chromosome 4 open reading frame 46
cenpm	54.31	26.96	0.49641	centromere protein M
C16orf75	47.34	23.51	0.49662	chromosome 16 open reading frame 75
PAQR3	19.74	9.811	0.497011	progestin and adipoQ receptor family member III
Scamp5	12.19	6.065	0.497539	secretory carrier membrane protein 5
HNRNPA3P1	83.4	41.5	0.497602	heterogeneous nuclear ribonucleoprotein A3 pseudogene 1
PL-5283	46.81	23.33	0.498398	PL-5283 protein
aidA	114.1	56.88	0.49851	hypothetical LOC653631; hypothetical LOC646050; hypothetical LOC646890; axin interactor, dorsalization associated
SERTAD2	10.87	5.42	0.49862	SERTA domain containing 2
	11.66	5.815	0.498714
phf17	12.56	6.266	0.498885	PHD finger protein 17
NDUFS1	14.6	7.285	0.498973	NADH dehydrogenase (ubiquinone) Fe-S protein 1, 75kDa (NADH-coenzyme Q reductase)
SV2A	24.5	12.23	0.499184	synaptic vesicle glycoprotein 2A
AGGF1	12.52	6.253	0.499441	angiogenic factor with G patch and FHA domains 1
Btn3a3	16.3	8.145	0.499693	butyrophilin, subfamily 3, member A3
mettl2a	61.39	30.68	0.499756	methyltransferase like 2A
